# Supplementary material for: Scrub typhus point-of-care testing: A systematic review and meta-analysis
Source: PLoS Negl Trop Dis. 2018 Mar 26;12(3):e0006330. doi: 10.1371/journal.pntd.0006330 (PMC5892940; doi:10.1371/journal.pntd.0006330)
Supplement: S1 Dataset — (XLSX) [file pntd.0006330.s001.xlsx]

## Sheet: 7 main
no	id	author	year_pub	Could the selection of patients have introduced bias?	Are there concerns that the included patients do not match the review question?	Could the conduct or interpretation of the index test have introduced bias?	Are there concerns that the index test, its conduct, or interpretation differ from the review question?	Could the reference standard, its conduct, or its interpretation have introduced bias?	Are there concerns that the target condition as defined by the reference standard does not match the review question?	Could the patient flow have introduced bias?	Score
1	1	Blacksell SD et al	2010	Low	Low	Low	Low	Unclear	Low	Low	6
2	2	Blacksell SD et al	2010	High	Low	Low	Low	Unclear	Low	Low	5
3	3	Blacksell SD et al	2012	Low	Low	Unclear	Low	Low	Low	Low	6
4	4	Cao et al	2007	High	High	Unclear	Low	Unclear	Unclear	Low	2
5	6	Ching et al	2001	High	Low	Unclear	Low	Unclear	High	Low	3
6	7	Chinprasatsak	2001	Low	Low	Low	Low	Unclear	Low	Low	6
7	8	Coleman et al	2002	Low	Low	Low	Low	Low	Low	Low	7
8	9	Kim et al	2016	High	High	Unclear	Low	Unclear	Low	Low	3
9	10	Kingston et al	2015	High	Low	Low	Low	Low	Low	Low	6
10	11	Lee et al	2014	High	Low	Unclear	Low	Unclear	Low	Low	4
11	13	Paris et al	2008	High	Low	Low	Low	Low	Low	Low	6
12	14	Ramyasree et al	2015	Low	Low	Unclear	Low	Unclear	Low	Low	5
13	15	Rodkvamtook et al	2015	Low	Low	Unclear	Low	Unclear	Low	Low	5
14	16	Silpasakorn et al	2012	High	Low	Unclear	Low	Unclear	Low	Low	4
15	17	Silpasakorn et al	2012	High	Low	Unclear	Low	Unclear	Low	High	3
16	18	Stephen et al	2015	Low	Low	Unclear	Low	Unclear	Low	Low	5
17	19	Stephen et al	2016	High	Low	Low	Low	Low	Low	High	5
18	20	Watt et al	1998	Low	Low	Unclear	Low	Unclear	Low	Low	5
19	21	Watthanaworawit et al	2015	Low	Low	Unclear	Low	Unclear	Low	Low	5
20	22	Wilkinson et al	2003	High	Unclear	Unclear	Low	Unclear	Unclear	Low	2
21	23	Wongchotigul et al	2005	High	Low	Unclear	Low	Unclear	Low	Low	4
22	24	Zhang et al	2011	High	Low	Unclear	Low	Unclear	Low	Low	4
23	25	Huber et al	2012	High	Unclear	Unclear	Low	High	Low	Low	3
24	26	Kim et al	2013	High	Low	Unclear	Low	Unclear	Unclear	Unclear	2
25	27	Paris et al	2011	Low	Low	Low	Low	Low	Low	Low	7
26	28	Pradutkanchana et al	1997	High	Low	Unclear	Low	Unclear	Low	Low	4
27	29	Prakash et al	2006	Low	Low	High	Low	High	High	High	3
28	30	Weddle et al	1995	High	Low	Unclear	Low	Unclear	Low	Low	4
29	31	Anitharaj et al	2016	Low	Low	Unclear	Low	Unclear	Low	Low	5
30	32	Kim et al	1993	High	Unclear	Unclear	Low	Unclear	Low	Low	3
31	33	Koay et al	1995	High	Unclear	Unclear	Low	Unclear	Low	Low	3
