# Supplementary material for: Scrub typhus point-of-care testing: A systematic review and meta-analysis
Source: PLoS Negl Trop Dis. 2018 Mar 26;12(3):e0006330. doi: 10.1371/journal.pntd.0006330 (PMC5892940; doi:10.1371/journal.pntd.0006330)
Supplement: S3 Dataset — (XLSX) [file pntd.0006330.s003.xlsx]

## Sheet: Sheet1 (2)
No	Citation information					Total number of samples	Reference test	Index test	Results
	First author	Title	Journal	Year	Author's contact				True positives	False positives	False negatives	True negatives
1	Blacksell SD et al	Accuracy of Rapid IgM-Based Immunochromatographic and Immunoblot Assays for Diagnosis of Acute Scrub Typhus and Murine Typhus Infections in Laos	Am. J. Trop. Med. Hyg	2010	stuart@tropmedres.ac	1030	IFA ( ≥ 1:400)	ICT IgM	24	128	77	801
							IFA (4x increase)	ICT IgM	120	3	256	651
							IFA (combination)	ICT IgM	148	2	278	602
2	Blacksell SD et al	Accuracy of AccessBio Immunoglobulin M and Total Antibody Rapid Immunochromatographic Assays for the Diagnosis of Acute Scrub Typhus Infection	Clinical and Vaccine Immunology	2010	stuart@tropmedres.ac	230	IFA, nested PCR, culture	ICT IgM	121	7	4	98
							IFA, nested PCR, culture	ICT total	122	30	3	75
3	Blacksell SD et al	Prospective Evaluation of Commercial Antibody-Based Rapid Tests in Combination with a Loop-Mediated Isothermal Amplification PCR Assay for Detection of Orientia tsutsugamushi during the Acute Phase of Scrub Typhus Infection	Clinical and Vaccine Immunology	2012	parigi@tropmedres.ac	161	STIC	ICT IgM & total; LAMP	N/A	N/A	N/A	N/A
4	Cao et al	Preparation of Recombinant Antigen of O. tsutsugamushi Ptan Strain and Development of Rapid Diagnostic Reagent for Scrub Typhus	Am. J. Trop. Med. Hyg	2007	tjiaqi2006@yahoo.com.cn	235	Unclear	CIA	N/A	N/A	N/A	N/A
5	Ching et al	Early Diagnosis of Scrub Typhus with a Rapid Flow Assay Using Recombinant Major Outer Membrane Protein Antigen (r56) of Orientia tsutsugamushi	Clinical and Diagnostic Laboratory Immunology	2001	Chingw@nmrc.navy.mil	399	IFA	RFA IgG & IgM	N/A	N/A	N/A	N/A
6	Chinprasatsak et al	Evaluation of a Newly Developed Dipstick Test for the Rapid Diagnosis of Scrub Typhus in Febrile Patients	Southeast Asian J Trop Med Public Health	2001	N/A	83	IIP	Dot blot immunoassay (Dip-S-ticks)	N/A	N/A	N/A	N/A
7	Coleman et al	Comparative Evaluation of Selected Diagnostic Assays for the Detection of IgG And IgM Antibody to Orientia Tsutsugamushi in Thailand	Am. J. Trop. Med. Hyg.	2002	United States Army Medical Component, Armed Forces Research Institute of Medical Sciences, 315/6 Rajvithi Road, Bangkok, 10400 Thailand.	350	IIP	Dot blot immunoassay (Dip-S-ticks), ICT, ELISA, IFA	N/A	N/A	N/A	N/A
8	Kim et al	Clinical Evaluation of Rapid Diagnostic Test Kit for Scrub Typhus with Improved Performance	Infectious Diseases, Microbiology & Parasitology	2016	ywkim@hallym.ac.kr	895	IFA IgM	ICT IgG, IgM (Korea 1)	139	4	2	213
							IFA IgG	ICT IgG, IgM (Korea 1)	132	5	4	214
							IFA IgM	ICT IgG, IgM (Korea 2)	139	4	2	160
							IFA IgG	ICT IgG, IgM (Korea 2)	132	5	4	159
							IFA IgM	ICT IgG, IgM (Korea 2)	119	6	22	158
							IFA IgG	ICT IgG, IgM (Korea 2)	116	9	20	155
							IFA	ICT IgG, IgM (Sri Lanka)	82	3	7	73
9	Kingston et al	Comparative Accuracy of the InBios Scrub Typhus Detect IgM Rapid Test for the Detection of IgM Antibodies by Using Conventional Serology	Clinical and Vaccine Immunology	2015	parigi@tropmedres.ac	100	IFA (1:400)	ICT IgM PAb	14	2	13	71
							IFA (1:400)	ICT IgM MAb	14	3	13	70
							IFA (1:1,600)	ICT IgM PAb	14	2	3	81
							IFA (1:1,600)	ICT IgM MAb	14	3	3	80
							IFA (1:6,400)	ICT IgM PAb	12	4	1	83
							IFA (1:6,400)	ICT IgM MAb	12	5	1	82
							IFA (1:25,600)	ICT IgM PAb	11	5	0	84
							IFA (1:25,600)	ICT IgM MAb	11	6	0	83
10	Lee et al	Diagnosis of scrub typhus: introduction of the immunochromatographic test in Korea	Korean J Intern Med	2014	kimbn@paik.ac.kr	95	IFA	ICT IgG, IgM, IgA	N/A	N/A	N/A	N/A
11	Paris et al	Simple, rapid and sensitive detection of Orientia tsutsugamushi by loop-isothermal DNA amplification	Transactions of the Royal Society of Tropical Medicine and Hygiene	2008	parigi@tropmedres.ac	54 (in vitro VERO cell isolates, buffy coats, templates from uninfected VERO cells, human whole blood and human buffy coats, Rickettsia and other pathogen reference strains grown in VERO cell)	In vitro isolates, IFA, PCR (conventional, nested, real-time), ICT IgG & IgM	LAMP	N/A	N/A	N/A	N/A
						9 (whole blood)	In vitro isolates, IFA, PCR (conventional, nested, real-time), ICT IgG & IgM	LAMP	N/A	N/A	N/A	N/A
12	Ramyasree et al	Seroprevalence of Scrub typhus at a tertiary care hospital in Andhra Pradesh	Indian Journal of Medical Microbiology	2015	ukalawat@yahoo.com	100	ELISA IgM	ICT IgM	N/A	N/A	N/A	N/A
13	Rodkvamtook et al	Dot-ELISA Rapid Test Using Recombinant 56-kDa Protein Antigens for Serodiagnosis of Scrub Typhus	Am. J. Trop. Med. Hyg.	2015	wei.ching@med.navy.mil	338 (acute phase)	IFA IgG & IgM	Dot-ELISA IgG & IgM	65	10	1	262
						224 (acute & convalescent phase), 224 included in 338 above	IFA IgG & IgM	Dot-ELISA IgG & IgM	59	5	1	159
14	Silpasakorn et al	Development of New, Broadly Reactive, Rapid IgG and IgM Lateral Flow Assays for Diagnosis of Scrub Typhus	Am. J. Trop. Med. Hyg	2012	siysp@mahidol.ac.th	102	PCR & IFA IgM+IgG	ICT IgM, IgG	N/A	N/A	N/A	N/A
15	Silpasakorn et al	Performance of SD Bioline Tsutsugamushi Assays for the Diagnosis of Scrub Typhus in Thailand	J Med Assoc Thai	2012	siysp@mahidol.ac.th	102	PCR & IFA IgM+IgG	ICT IgG, IgM, IgA	N/A	N/A	N/A	N/A
16	Stephen et al	Outbreak of scrub typhus in Puducherry & Tamil Nadu during cooler months	Indian J Med Res	2015	stephens4950@gmail.com	45	ELISA IgG, IgM	ICT IgG, IgM, IgA; Weil-Felix	N/A	N/A	N/A	N/A
17	Stephen et al	Evaluation of ImmuneMed scrub typhus rapid test kit, for diagnosis of scrub typhus	J Vector Borne Dis	2016	stephens4950@gmail.com	127	IFA, ELISA	ICT IgG, IgM; Weil-Felix	N/A	N/A	N/A	N/A
18	Watt et al	Performance of a Dot Blot Immunoassay for the Rapid Diagnosis of Scrub Typhus in a Longitudinal Case Series	JID	1998	LtcGeorgeWatt@wrsmtpCCmail.army.MIL	126	IFA IgG & IgM	Dot-blot IgG, IgM high antigen	12	1	6	47
							IFA IgG & IgM	Dot-blot IgG, IgM low antigen	17	1	0	42
19	Watthanaworawit et al	Diagnostic Accuracy Assessment of Immunochromatographic Tests for the Rapid Detection of Antibodies against Orientia tsutsugamushi Using Paired Acute and Convalescent Specimens	Am. J. Trop. Med. Hyg	2015	wanitda@ tropmedres.ac	86 (acute phase)	PCR & IFA	ICT IgM	10	8	33	35
						86 (acute & convalescent phase)	PCR & IFA	ICT IgM	14	9	29	34
						86 (acute phase)	PCR & IFA	ICT IgG, IgM, IgA	9	11	34	32
						86 (acute & convalescent phase)	PCR & IFA	ICT IgG, IgM, IgA	33	10	10	33
20	Wilkinson et al	Development of an Improved Rapid Lateral Flow Assay for the Detection of Orientia tsutsugamushi–Specific IgG/IgM Antibodies	Ann. N.Y. Acad. Sci	2003	ay_wilkinson@panbio.com.au	225	Unclear	ICT IgG, IgM	N/A	N/A	N/A	N/A
21	Wongchotigul et al	Development and evaluation of a latex agglutination test for the rapid diagnosis of scrub typhus	Southeast Asian J Trop Med Public Health	2005	tmvwc@mahidol.ac.th	209	IFA	LAT	49	1	6	53
							IFA	WF	26	4	29	50
22	Zhang et al	Comparison of a rapid diagnostic test and microimmunofluorescence assay for detecting antibody to Orientia tsutsugamushi in scrub typhus patients in China	Asian Pacific Journal of Tropical Medicine	2011	zhanglijuan@icdc.cn	115	Detection of IgM and IgG antibodies against O. tsutsugamushi and nested PCR targeting groEL gene of O. tsutsugamushi	ICT IgG, IgM	N/A	N/A	N/A	N/A
23	Huber et al	Loop-Mediated Isothermal Amplification Assay Targeting the 47-Kda Gene of Orientia tsutsugamushi: A Rapid and Sensitive Alternative to Real-Time PCR	Medical Microbiology & Diagnosis	2012	chien-chung.chao@med.navy.mil	20	PCR	LAMP	9	1	2	8
24	Kim et al	Improvement of the Diagnostic Sensitivity of Scrub Typhus Using a Mixture of Recombinant Antigens Derived from Orientia tsutsugamushi Serotypes	J Korean Med Sci	2013	wkim@hallym.ac.kr	297	Unclear	ICT IgG & IgM	108	1	1	93
							Unclear	Dot-blot immunoassay	43	1	1	44
25	Paris et al	Diagnostic Accuracy of a Loop-Mediated Isothermal PCR Assay for Detection of Orientia tsutsugamushi during Acute Scrub Typhus Infection	PLoS Negl Trop Dis	2011	parigi@tropmedres.ac	161	STIC	ICT IgM, LAMP	N/A	N/A	N/A	N/A
26	Pradutkanchana et al	Comparative evaluation of four serodiagnostic tests for scrub typhus in Thailand	Transactions of the Royal Society of Tropical Medicine and Hygiene	1997	Khachornsakdi Silpapojakul, MD, Department of Medicine, Faculty of Medicine, Haad-Yai, Songkhla 901112, Thailand	138	IFA IgG, IgM, IgA	Dot blot immunoassay (Dip-S-ticks) IgG and IgM; Weil-Felix	N/A	N/A	N/A	N/A
27	Prakash et al	Evaluation of tests for serological diagnosis of scrub typhus	Tropical Doctor	2006	mathaim@cmcvellore.ac.in	129	Dot EIA IgG & IgM, ELISA, WF, immediate clinical response to Doxycycline or Chloramphenicol	Dot EIA (Rickettsia Screen)	36	6	0	87
						174	Dot EIA IgG & IgM, ELISA, WF, immediate clinical response to Doxycycline or Chloramphenicol	Weil-Felix	20	2	26	126
28	Weddle et al	Effectiveness of a dot-blot immunoassay of anti-Rickettsia tsutsugamushi antibodies for serologic analysis of scrub typhus	Am. J. Trop. Med. Hyg	1995	J. R. Weddle, T.-C. Chan, and G. Dasch, Viral and Rickettsial Diseases Program, Naval Medical Research Institute, 8901 Wisconsin Avenue, Bethesda, Md	91	IFA	Dot-blot immunoassay	N/A	N/A	N/A	N/A
29	Anitharaj et al	Serological Diagnosis of Acute Scrub Typhus in Southern India: Evaluation of InBios Scrub Typhus Detect IgM Rapid Test and Comparison with other Serological Tests	Journal of Clinical and Diagnostic Research	2016	stephens4950@gmail.com	220	ELISA	ICT IgM, Weil-Felix	N/A	N/A	N/A	N/A
30	Kim et al	Rapid Diagnosis of Scrub Typhus by a Passive Hemagglutination Assay Using Recombinant 56-Kilodalton Polypeptides	JOURNAL OF CLINICAL MICROBIOLOGY	1993	Department of Microbiology, Seoul National University College of Medicine, Seoul	204	IFA	PHA	N/A	N/A	N/A	N/A
31	Koay et al	Development and preliminary evaluation of an IgM dot-immunobinding assay (IgM-DIA) for rapid serodiagnosis of scrub typhus infection	Southeast Asian J Trop Med Public Health	1995	IMR, Jalan Pahang, 50588 Kuala Lumpur, Malaysia	122	IFA IgM	IgM-DIA	47	57	5	13
